# Supplementary material for: Antimicrobial Hydrogels Based on Cationic Curdlan Derivatives for Biomedical Applications
Source: Gels. 2024 Jun 27;10(7):424. doi: 10.3390/gels10070424 (PMC11276469; doi:10.3390/gels10070424)
Supplement: Supplementary file 1 [file gels-10-00424-s001.zip]

Archive with 1 entries (1 files):
- gels-3057264-supplementary.pdf
